# Supplementary material for: Timed daily exercise remodels circadian rhythms in mice
Source: Commun Biol. 2021 Jun 18;4:761. doi: 10.1038/s42003-021-02239-2 (PMC8213798; doi:10.1038/s42003-021-02239-2)
Supplement: Supplementary file 4 — Supplementary Data 1 [file 42003_2021_2239_MOESM4_ESM.xlsx]

## Sheet: Figure 1
	E - Percentage of Mice Rhythmic				F - Percentage of Mice Rhythmic @ ~24h					G - Period (h)		Values highlighted green = rhythmic at both Pre- and Post-SVE										H - Rhythm Strength (%V)			Values highlighted green = rhythmic at both Pre- and Post-SVE
		Pre-SVE	Post-SVE			Pre-SVE	Post-SVE			WT			Vipr2-/-			Vip-/-			Vip-/-Vipr2-/-			WT			Vipr2-/-			Vip-/-			Vip-/-Vipr2-/-
	WT	100	100		WT	96	100			Pre-SVE	Post-SVE		Pre-SVE	Post-SVE		Pre-SVE	Post-SVE		Pre-SVE	Post-SVE		Pre-SVE	Post-SVE		Pre-SVE	Post-SVE		Pre-SVE	Post-SVE		Pre-SVE	Post-SVE
	Vipr2-/-	62	79		Vipr2-/-	0	72			23.93	23.53		21.96	23.74		22.33	23.92		22.1	23.77		20.04	47.73		17.03	15.63		38.26	24.48		25.85	29.23
	Vip-/-	65	47		Vip-/-	6	41			23.69	23.4			23.77		23.89						63.97	40.61			19.42		10.76
	Vip-/-Vipr2-/-	38	41		Vip-/-Vipr2-/-	0	41			23.78	23.51		21.63	23.92		22.94	23.4					49.83	35.7		28.04	17.2		19.19	13.19
										23.71	23.48		21.76									32.08	16.16		16.91
										23.68	23.56		21.83	24		22.58				23.81		26.59	19.37		16.85	27.33		12.12				18.3
										23.83	23.76		21.92	24.08					22.23			35.11	22.43		15.72	20.39					13.91
										23.29	23.52		21.67	24.17		22.66				24		25.12	11.72		17.17	31.19		12				13.73
										23.71	23.54		21.83	24			23.92					41.47	18.82		19.57	28.69			19.27
										23.53	23.68			24.17								22.77	18.66			40.21
										23.76	23.65		21.95	23.8					21.88			35.36	22.48		24.84	49.71					33.72
										23.87	23.76		21.75	24.15		22.67	23.83					49.82	21		21.71	31.8		13.56	24.12
										23.71	23.78			23.97		23.17	23.83		21.79			54.37	20.1			26.86		24.05	26.72		16.14
										23.74	23.77			23.96			22.42		22.23	23.97		65.2614	34.8611			21.69			30.67		13.29	13.86
										23.87	24.1		22.43			23				24.04		59.0735	36.9041		13.4			11.6				19.61
										24.05	24.24		22.47	23.92		23.14	23.86					59.0166	36.1604		15.61	22.21		16.06	12.85
										23.79	23.8		22.65	23.87		22.76	24.13					61.0714	42.1192		14.43	18.7		17.24	22.5
										24.33	24.17			23.96		22.8			22.32	24.08		23.06	21.37			23.12		16.27			20.75	24.42
										24	24		22.2	23.87					21.98	23.83		45.66	41.13		17.22	19.53					13.37	19.56
										24.17	24.33			24.17								51.18	28.94			21.62
										24.17	24.17			25.83						23.84		54.35	53.12			18.57						18.46
										24	24.17			24.08					21.82	23.76		44.46	37.05			14.74					14.85	19.93
										23.83	24		22	23.58								47.98	56.19		14.8	22.92
										23.83	24.17			25.17								55.17	40.54			22.71
										23.83	24.17		22.33	24								84.91	56.92		16.86	14.55
										23.67	23.67		22.17									71.5	60.55		14.02
													23												11.72
													24.91	24.17											17.23	13.99
														24.08												22.2043
													22.66	24.75											24.956	24.4534
														24												24.2025
													22.66	24.08											27.073	27.5269
													22.33												23.4576
													22.25	24											26.0378	33.6687
														24												24.6951
													22.75	24.25											10.63	10.82
													23	24.08											14.26	19.6

## Sheet: Figure 2
	B - Period (h)							B - Percentage Rhythmic					B - Percentage Rhythmic @ ~ 24h					F - Percentage Rhythmic
																			Pre-SVE	Post-SVE
	WT			Vipr2-/-					Pre-SVE	Post-SVE				Pre-SVE	Post-SVE			Total	57	64
	Pre-SVE	Post-SVE		Pre-SVE	Post-SVE			WT	100	100			WT	100	100			@ ~24h	14	50
	23.83	23.72		21.8	22.58			Vipr2-/-	61	68			Vipr2-/-	4	18			@ ~25h	0	14
	23.8	23.54			22.5
	23.92	23.78		22.2	22.58
	23.56	23.33		21.5	22.42
				22.45	22.6
				23.25	23.08
				23.18	22.5
				22.8	23.05
				22.83	22.2
				22.08	22.35
				23	23.98
				22.2	22.3
				23.3	24.07
				22	23.89
				22.1	22.24
				21.95	23.85
					23.99
				22	22.5
				23.82	23.1

## Sheet: Figure 3
	C - Synchrony (R)							C - % Cells Rhythmic							C - Intercellular Period Variability							C - Synchrony vs % Cells Rhythmic
	WT			Vipr2-/-				WT			Vipr2-/-				WT			Vipr2-/-					Synchrony	% Cells Rhythmic
	Pre-SVE	Post-SVE		Pre-SVE	Post-SVE			Pre-SVE	Post-SVE		Pre-SVE	Post-SVE			Pre-SVE	Post-SVE		Pre-SVE	Post-SVE			WT Pre-SVE	0.75693	100
	0.75693	0.80523		0.1739	0.4403			100	100		65	53			1.45297	0.607313		2.00937	1.19002				0.85345	93
	0.85345	0.88633		0.23766	0.4903			93	100		55	83			1.27639	0.590868		1.35209	1.06051				0.94147	100
	0.94147	0.9173		0.51266	0.59032			100	100		73	77			0.749952	0.58602		1.44092	1.20451				0.68927	100
	0.68927	0.77157		0.57062	0.86288			100	93		53	97			1.0638	0.834084		1.72225	0.881241				0.94137	97
	0.94137	0.574		0.6214	0.762			97	96.6667		42.8571	68			1.02	1.06426		3.15874	1.20423				0.82771	100
	0.82771	0.635		0.681	0.67384			100	93.3333		62.5	80			0.94	1.58495		3.62706	1.02357				0.82757	97
	0.82757	0.607		0.44174	0.534			97	96.6667		50	76.1905			0.73	1.92311		2.82943	1.6903			WT Post-SVE	0.80523	100
		0.842		0.60427	0.856				96.6667		74	83.3333				1.31017		1.33	0.73505				0.88633	100
		0.927							96.6667							1.21619							0.9173	100
																							0.77157	93
																							0.574	96.6667
																							0.635	93.3333
																							0.607	96.6667
																							0.842	96.6667
																							0.927	96.6667
																						Vipr2-/- Pre-SVE	0.1739	65
																							0.23766	55
																							0.51266	73
																							0.57062	53
																							0.6214	42.8571
																							0.681	62.5
																							0.44174	50
																							0.60427	74
																						Vipr2-/- Post SVE	0.4403	53
																							0.4903	83
																							0.59032	77
																							0.86288	97
																							0.762	68
																							0.67384	80
																							0.534	76.1905
																							0.856	83.3333

## Sheet: Figure 4
	A - Spontaneous Activity - Dorsal Firing Rate (Hz)								C - Spontaneous Activity - Ventral Firing Rate (Hz)							E - Spontaneous Activity - Firing Rate (Hz)																F - Spontaneous Activity - Firing Rate Difference (Non-SVE vs SVE; Hz)
	WT				Vipr2-/-				WT				Vipr2-/-			WT - Non-SVE			WT - SVE(1)			WT - SVE(2)			Vipr2-/- Non-SVE			Vipr2-/- SVE				WT - Non-SVE			Vipr2-/- Non-SVE
	Non-SVE	SVE(1)	SVE(2)		Non-SVE	SVE			Non-SVE	SVE(1)	SVE(2)		Non-SVE	SVE		Electrode	Firing Rate		Electrode	Firing Rate		Electrode	Firing Rate		Electrode	Firing Rate		Electrode	Firing Rate			Electrode	Firing Rate		Electrode	Firing Rate
	0.216672	0.219085	3.36484		0.0633352	5.07522			6.07287	1.47565	10.0982		0.430026	0.529209		33	0.216672		33	2.55925		33	3.36484		33	0.0633352		33	7.02895
	5.40221	12.6243	0.466268		8.14645	9.54543			6.60551	2.78758	18.6241		1.96154	4.31485		33	3.0064		33	4.97909		34	0.0477263		33	0		33	8.46442			Based on data from panel E
	6.94214	2.41858	5.47227		2.12973	0.0566577			6.77986	11.3728	1.27515		2.70456	0.798823		33	2.1273		34	0.219085		34	0.614241		33	7.62701		33	0.254854
	3.73001	6.51115	0.487871		4.46658	0.448628			7.31867	0.771189	13.3627		1.67038	0.0820187		33	5.69894		34	3.10015		34	0.363041		34	2.43459		34	0.113387
	4.49064	0.801301	0.677337		1.25286	0.0400012			24.0849	8.6993	7.90031		3.09501	0.656551		33	1.09007		34	0.189082		34	0.508086		34	2.71879		34	6.27104
	2.88252	1.55251	4.78307		2.47227	3.01273			6.98566	2.64783	11.7085		0.400162	0.688209		33	0.12299		34	1.90864		34	6.53138		34	0.900175		34	3.0168
	4.31953	4.45861	0.15276		1.32015	1.82123			8.29546	3.55994	3.39471		0.0928715	2.98654		34	1.73532		34	0.199166		34	0.0865141		34	1.77226		34	0.0116611
	2.74399	8.14765	4.91574		1.27638	2.86144			26.7333	1.44527	10.252		0.479062	4.97328		34	7.93737		34	3.01518		34	0.86892		34	0.150599		34	0.908326
	3.78543	1.72333	0.478193		3.74355	0.113387			0.24702	11.9801	1.855		0.143655	0.301468		34	2.46561		35	1.47565		35	10.0982		34	0.131661		34	0.4656
	2.95929	6.31867	1.64243		3.92012	5.96914			9.35389	9.8227	0.868464		0.0195862	0.0601837		34	0.108328		35	3.55994		35	3.39471		34	0.430026		34	1.16939
	3.0064	3.63387	0.23047		0	1.24332			18.2109	2.06569	7.11468		1.30044	0.793364		34	1.97705		35	0.127099		35	0.589681		35	1.96154		35	0.529209
	1.08411	1.04003	4.05045		1.4068	0.35747			2.78406	0.724439	8.05977		0.0266696	0.339546		34	0		35	4.95999		35	0.119687		35	3.21869		35	2.98654
	1.87547	0.463328	0.119842		2.21028	2.1188			0.966973	0.654821	2.41225		3.21869	0.37603		35	6.07287		35	2.98218		35	10.6643		35	3.74173		35	1.35475
	4.3619	6.39274	6.07016		2.19836	0.13848			2.2953	1.24642	7.73395		5.45678	1.35475		35	8.29546		35	0.481078		35	1.15687		35	2.78087		35	0.618068
	1.48356	1.16369	0.907259		0	0.927739			5.50231	12.4353	0.589681		3.44545	4.1174		35	2.2953		35	0.572114		35	2.45861		35	2.94314		35	1.46121
	3.4785	0.490896	0.0666807		4.01693	2.48349			5.51727	10.1589	5.96474		5.25748	0		35	4.33061		42	9.86162		42	0.466268		35	0.620009		35	0.0466727
	5.21529	2.17747	0.718489		0	0.0466716			11.144	3.61816	6.94657		0.862379	3.7333		35	6.41716		42	5.02485		42	0.15276		35	2.30652		35	0.0257618
	1.7517	5.14035	0.0477263		0	3.0989			4.35803	2.39915	8.22286		0.85001	4.96474		35	4.94215		42	3.0171		42	0.946381		42	8.14645		42	5.07522
	3.42103	9.86162	0.0516545		3.48169	2.65517			1.60303	0.127099	9.8283		3.74173	0		42	5.40221		42	1.67687		43	5.47227		42	1.4068		42	5.96914
	2.1273	0.626226	4.89831		0	0.613916			4.33061	1.97447	1.27211		1.41457	0.468277		42	1.08411		42	2.68408		43	4.91574		42	2.72777		42	0.515614
	0.112638	1.29852	0.297523		2.72777	0.163788			13.1207	6.95448	0.119687		0.0871002	0.0834863		42	0.112638		43	12.6243		43	6.07016		42	2.00116		42	2.55147
	7.31773	2.49689	1.32465		5.28349	7.02895			19.7401	8.67844	1.20346		0.163937	0.408384		42	5.80626		43	3.63387		43	0.0516545		42	22.1415		43	9.54543
	4.43681	1.19647	1.09999		6.51883	2.09838			8.31742	5.11571	2.86519		0.218702	0.618068		42	3.19696		43	0.626226		43	9.92985		42	2.30421		43	1.24332
	4.19413	6.4039	0.382751		4.04744	0.0517163			7.23131	3.7891	5.97761		0.919255	0.0296885		42	0		43	0.572268		43	6.96439		42	0.854695		43	2.09838
	0.506984	1.37466	0.0808485		5.04136	5.58072			0.265156	4.95999	7.87333		5.35022	0.825465		43	6.94214		43	0.1919		43	6.22965		43	2.12973		43	1.25879
	7.70555	2.55925	9.92985		3.99303	15.3492			6.41716	6.16484	8.06055		2.78087	1.38426		43	1.87547		43	0.621968		44	4.89831		43	2.21028		43	1.03166
	1.47706	5.02485	0.167876		0.377333	3.08627			16.135	6.5242	2.32205		4.48903	0.609541		43	7.31773		43	9.72538		44	8.81458		43	5.28349		43	2.65304
	5.69894	0.572268	2.99819		2.00116	2.60929			4.65655	0.121965	8.16288		3.28879	0		43	1.71304		44	2.41858		44	8.9491		43	5.41565		43	0.220459
	5.80626	1.10393	0.0366698		5.41565	8.46442			17.9756	8.58723	7.41194		0.0734809	0.00499916		43	3.72795		44	1.04003		44	12.3641		43	4.10461		44	0.35747
	1.71304	0.224532	0.0431812		2.8463	0.515614			15.804	5.89289	10.6643			1.46121		43	0		44	30.9095		44	8.0402		43	0.355809		44	0.110011
	9.2365	2.59316	0.8488		11.238	1.25879			4.94215	0.124853	6.90128		1.17789	0.79566		44	4.81047		44	2.4287		44	3.35333		43	2.74803		44	0.301067
	2.24319	1.31334	0.0883265		2.99943	1.05789			14.2749	2.98218	1.32211		2.94314	0.465004		44	17.4688		44	4.71341		44	10.7248		44	3.417		44	0.878387
	2.22806	4.97909	6.96439		8.07295	0.357598			8.609	9.18423	2.48393		1.42084	0.0216664		44	4.67476		44	0.96519		45	18.6241		44	1.70032		44	1.83213
	3.91669	3.0171	2.01803		7.21102	5.76409			7.6224	3.10515	5.03583		1.30867	0.202454		44	4.68802		44	5.47082		45	10.252		44	3.87947		44	0.503489
	0.715028	0.1919	2.88876		1.05799	4.02165			3.63894	1.87547	3.7644		3.2787	0.136815		44	22.3511		45	2.78758		45	5.96474		44	3.19928		44	3.35686
	3.19696	3.59803	0.313221		0.773593	5.6053				7.84723	11.3571		5.82326	0.0466727		44	5.06695		45	11.9801		45	1.20346		44	0.631015		45	4.31485
	3.72795	0.205919	3.99811		7.62701	1.85179				4.2081	2.90554		1.59483	2.96621		45	6.60551		45	1.97447		45	6.90128		44	0.872916		45	4.97328
	8.35293	4.48196	3.36164		22.1415	0.254854				0.481078	1.21651		0.620009	0.434545		45	26.7333		45	6.16484		45	7.78364		44	2.70456		45	4.1174
	2.07068	0.586222	0.946381		4.10461	2.55147				5.39181	1.15687		0.842179	0.187252		45	5.50231		45	9.18423		45	14.0504		45	1.67038		45	0.0296885
	0	10.6817	6.22965		3.78663	1.03166				4.45811	7.78364		1.39882	1.19546		45	13.1207		45	5.39181		52	0.167876		45	5.45678		45	0.79566
	1.8439	1.04343	5.38878		7.35105	0.423781				12.1042	20.5519		2.25073	0.0257618		45	16.135		45	7.67848		52	2.01803		45	1.41457		45	2.96621
	3.95055	1.67687	1.90378		1.89346	1.23079				10.7303	12.2657		2.20658	0.596991		45	14.2749		52	1.29852		52	5.38878		45	4.48903		45	0.596991
	0	0.621968	0.979175		7.84858	1.15046				0.572114	3.7282		0.0222738	0.986689		52	3.73001		52	3.59803		53	0.478193		45	1.42084		52	0.0566577
	0	0.0395962	2.13094		12.713	6.89521				7.67848	2.45861		2.30652	5.88828		52	4.3619		52	0.0395962		53	0.907259		45	0.842179		52	2.1188
	0.465515	3.31211	0.615124		13.5088	0.788032				7.87628	14.0504		7.02616	0		52	9.2365		52	9.79851		53	0.297523		45	7.02616		52	0.0517163
	0	2.7079			4.55564	1.30117				4.02979	9.28463		0.615153			52	8.35293		53	6.51115		53	2.99819		52	4.46658		52	1.05789
	1.09751	4.11011			2.30421	6.27104				1.70684	9.18098		0.887728			52	0.268497		53	0.463328		53	2.88876		52	2.19836		52	0.423781
	2.57998	3.8707			0.355809	2.65304					16.5798		1.25272			52	0.115946		53	2.49689		53	1.90378		52	6.51883		52	0.0036323
		2.68408			0.649213	0.110011										53	4.49064		53	1.10393		54	1.32465		52	2.8463		52	0.458629
		9.72538			3.67469	0.0036323										53	1.48356		53	0.205919		54	0.71152		52	3.78663		53	0.448628
		9.79851			4.9378	1.07421										53	4.43681		53	3.31211		54	0.0993851		52	0.649213		53	0.13848
		1.43301			4.53106	2.7806										53	2.24319		53	1.43301		54	0.185319		52	0.0909112		53	0.357598
		2.78559			0.143644	1.18713										53	2.07068		54	0.801301		54	0.882155		53	1.25286		53	1.23079
		0.572682			0.854695	0.727868										53	1.62742		54	6.39274		54	16.3339		53	0		53	1.07421
					2.74803	2.02074										54	17.3056		54	1.79078		54	5.18976		53	4.04744		53	3.80238
					0.0909112	0.375949										54	4.27604		54	0.469125		55	1.27515		53	11.238		54	0.927739
					2.63229	3.0168										54	5.49029		54	0.276599		55	1.855		53	7.35105		54	2.7806
					1.87291	0.220459										54	18.4984		54	1.27835		55	6.94657		53	3.67469		54	0.577134
					2.73894	0.301067										54	15.9762		54	8.95897		55	5.97761		53	2.63229		54	5.6607
						0.458629										54	2.64311		55	11.3728		55	2.48393		54	13.5431		54	1.79339
						3.80238										55	6.77986		55	2.06569		55	20.5519		54	0.64455		54	1.31054
						0.577134										55	0.24702		55	6.95448		55	9.28463		54	0.717423		54	0.214707
						0.287545										55	5.51727		55	6.5242		62	0.487871		54	3.50966		55	0.798823
						1.3099										55	19.7401		55	3.10515		62	0.0366698		54	1.87174		55	0.301468
						1.24425										55	4.65655		55	4.45811		63	1.64243		54	2.17823		55	3.7333
						0.0549753										55	4.41284		55	7.87628		63	0.0666807		54	3.09501		55	0.825465
						2.49791										62	2.88252		63	1.55251		63	0.0431812		55	0.400162		55	0.465004
																62	3.4785		63	1.16369		64	0.497427		55	3.44545		55	0.434545
																62	0.465515		63	0.224532		64	5.10356		55	0.0871002		55	0.986689
																62	0.16833		63	0.586222		64	1.68444		55	3.28879		62	0.0400012
																62	0.0383342		64	4.45861		64	3.18347		55	1.30867		62	5.58072
																62	2.03071		64	0.490896		65	13.3627		55	1.39882		62	5.76409
																63	4.31953		64	0.0299984		65	0.868464		55	0.615153		62	1.15046
																63	5.21529		64	0.0818357		65	8.22286		62	2.47227		63	3.01273
																63	4.19413		65	0.771189		65	5.03583		62	4.01693		63	2.48349
																63	0		65	0.654821		72	0.677337		62	5.04136		63	15.3492
																63	0.0183337		65	0.121965		72	0.23047		62	2.99943		63	4.02165
																63	5.32823		65	1.87547		72	0.313221		62	1.89346		63	6.89521
																64	10.4921		72	1.19647		72	0.979175		63	1.32015		64	0.0466716
																64	6.63589		72	2.59316		73	4.78307		63	0		64	0.0219685
																64	7.41393		72	10.6817		73	4.05045		63	8.07295		64	0.0145463
																64	0.42007		72	2.7079		73	0.718489		63	7.84858		64	3.95907
																64	1.95474		72	2.78559		73	1.09999		64	5.38244		64	0.155522
																64	0.00575762		73	8.14765		73	0.8488		64	4.99121		65	0.0820187
																65	7.31867		73	2.17747		73	3.99811		64	0.626208		65	0.0601837
																65	9.35389		73	6.4039		73	2.13094		64	3.12141		65	4.96474
																65	8.609		73	1.31334		74	0.382751		64	0.0928715		65	1.38426
																65	2.49227		73	1.04343		74	5.17725		65	0.163937		65	0.0216664
																65	0.408791		73	4.11011		74	6.88679		65	0.0734809		72	1.82123
																65	4.38987		73	0.572682		74	0.155552		65	3.2787		72	3.0989
																72	2.74399		74	1.72333		74	8.81322		72	1.27638		72	3.08627
																72	1.7517		74	5.14035		74	3.27835		72	0		72	5.6053
																72	0.506984		74	6.31508		74	9.72191		72	7.21102		72	0.788032
																72	2.22806		74	1.02199		75	7.90031		72	12.713		72	1.18713
																72	0		74	3.25622		75	7.11468		72	4.9378		72	0.287545
																72	1.09751		74	6.45784		75	9.8283		72	1.87291		73	2.86144
																73	3.78543		74	4.11607		75	8.06055		73	3.74355		73	2.65517
																73	3.42103		75	8.6993		75	3.7644		73	3.48169		73	2.60929
																73	7.70555		75	12.4353		75	12.2657		73	3.99303		73	1.85179
																73	3.91669		75	8.67844		75	9.18098		73	1.05799		73	1.30117
																73	1.8439		75	8.58723		83	0.119842		73	13.5088		73	0.727868
																73	2.57998		75	7.84723		83	0.0883265		73	4.53106		73	1.3099
																74	9.56389		75	12.1042		83	3.36164		73	2.73894		74	0.613916
																74	5.51917		75	4.02979		83	0.615124		74	8.34762		74	2.02074
																74	12.6389		83	1.37466		84	0.0808485		74	0.789132		74	1.24425
																74	2.8306		83	3.8707		84	0.840303		74	6.80996		74	0.80031
																74	9.79554		84	6.31867		84	0.0350075		74	7.84515		74	1.57666
																74	1.66446		84	6.34027		84	0.504042		74	2.1212		74	2.76746
																75	24.0849		84	0.259568		84	0.433847		74	1.61789		74	0.259997
																75	18.2109		84	0.495926		84	3.14487		74	0.479062		75	0.656551
																75	11.144		84	6.42282		84	5.59543		75	0.143655		75	0.793364
																75	8.31742		84	3.08189		85	11.7085		75	5.25748		75	-0.523783
																75	17.9756		85	2.64783		85	2.41225		75	0.218702		75	0.609541
																75	7.6224		85	3.61816		85	1.27211		75	5.82326		75	0.202454
																83	2.95929		85	5.11571		85	8.16288		75	2.25073		75	0.187252
																83	1.47706		85	5.89289		85	2.90554		75	0.887728		75	5.88828
																83	0.715028		85	4.2081		85	3.7282		83	3.92012		83	0.0549753
																83	3.95055		85	10.7303		85	16.5798		83	0		84	0.163788
																84	3.08434		85	1.70684					83	0.377333		84	0.375949
																84	2.33014								83	0.773593		84	2.49791
																84	3.58289								83	4.55564		84	1.26784
																84	0.668714								83	0.143644		84	0
																84	8.37571								84	1.12294		84	0.0216633
																84	0.818306								84	0.190802		84	0.426058
																85	6.98566								84	1.41408		85	0.688209
																85	2.78406								84	0.563933		85	0.339546
																85	4.35803								84	0.949673		85	0.0834863
																85	7.23131								84	1.14125		85	0
																85	15.804								84	0.0195862		85	0.136815
																85	3.63894								85	1.30044		85	1.19546
																									85	0.862379		85	0
																									85	0.919255
																									85	1.17789
																									85	1.59483
																									85	2.20658
																									85	1.25272

## Sheet: Figure 5
	B - Response to Gabazine - DORSAL (delta Hz)								G - Response to Gabazine - VENTRAL (delta Hz)								D - Response to Gabazine - (delta Hz)																J - Response to Gabazine - Difference in change in firing rate between non-SVE and SVE (delta Hz)
	WT				Vipr2-/-				WT				Vipr2-/-				WT - Non-SVE			WT - SVE(1)			WT - SVE(2)			Vipr2-/- Non-SVE			Vipr2-/- SVE				WT - Non-SVE			Vipr2-/- Non-SVE
	Non-SVE	SVE(1)	SVE(2)		Non-SVE	SVE			Non-SVE	SVE(1)	SVE(2)		Non-SVE	SVE			Electrode	Delta Firing Rate		Electrode	Delta Firing Rate		Electrode	Delta Firing Rate		Electrode	Delta Firing Rate		Electrode	Delta Firing Rate			Electrode	Delta Firing Rate		Electrode	Delta Firing Rate
	25.7852	13.5676	21.4763		13.2036	5.20056			19.5112	10.5624	15.0953		6.40635	6.39123			33	14.2535		33	5.00379		33	4.02463		33	3.17528		33	3.27227
	25.18	8.76574	18.1349		10.9629	5.04369			18.0193	9.00339	13.8762		3.8082	6.54493			33	9.7084		34	0.750335		34	0.0861758		33	3.19856		33	1.69194			Based on data from panel D
	24.3271	7.90924	17.197		10.6402	4.52498			17.5448	9.30503	13.292		4.24966	4.7579			33	1.52579		34	1.16911		34	4.80403		33	1.06945		34	3.17058
	23.3719	7.12006	17.3018		10.064	3.78808			13.4661	7.20936	13.1042		3.5449	3.65628			33	1.25532		34	1.7582		34	3.04487		34	2.93116		34	1.24909
	20.0317	8.35337	15.4916		6.34918	3.27227			13.5277	6.44239	11.0187		3.46	4.57817			34	12.1961		34	1.56487		34	2.11229		34	2.64839		34	1.56835
	19.8945	6.79874	15.9933		5.1293	3.52094			12.721	6.73958	10.6246		3.48227	2.04509			34	9.30113		34	0.962239		34	1.57791		34	2.43856		34	1.23586
	18.871	5.92789	13.2829		5.10601	3.58828			11.812	7.52589	10.5577		2.93915	2.09459			34	6.65298		35	10.5624		34	2.35229		35	4.24966		34	1.45961
	16.3748	4.76194	11.2318		4.40144	4.92869			11.38	5.81173	10.2323		1.81322	2.05722			34	1.08847		35	5.58232		34	0.241271		35	3.5449		34	1.18975
	15.223	4.90797	10.4753		4.34862	3.27647			9.50199	6.23622	10.5317		1.94493	1.48825			34	1.11077		35	3.16528		35	10.5577		35	3.46		34	0.800604
	14.2535	5.00379	12.8822		4.27776	2.19685			8.5326	5.76379	10.512		1.36373	1.92829			35	13.4661		35	2.72576		35	6.0981		35	0.612625		35	6.54493
	16.6053	4.75588	9.22411		4.38364	3.01206			7.69666	5.83595	6.0981		1.17693	1.50252			35	7.02212		35	1.02001		35	6.63838		42	4.40144		35	3.65628
	13.3585	5.25786	9.10835		3.74149	3.17058			7.56295	6.29917	6.63838		1.151	1.20158			35	4.76575		35	0.832947		35	2.06546		42	3.36068		35	2.05722
	13.5469	4.76637	7.80112		3.79567	2.07144			7.02212	4.49744	5.24243		0.99674	0.464889			35	3.33852		35	0.669169		35	2.62667		42	3.26107		35	1.48825
	11.9791	4.53486	6.37023		3.40964	1.5658			6.69941	5.58232	5.29353		0.993648	0.222493			35	3.09094		35	0.45797		35	-0.0791187		42	2.01431		35	1.50252
	12.2657	4.45524	4.94933		3.17528	1.24909			5.95888	4.25212	4.99804		1.58005	0.132491			35	1.69024		42	3.86667		35	-0.291631		42	1.30756		35	0.132491
	13.9502	3.86667	4.93529		3.36068	1.49988			5.91145	4.27557	5.74673		1.54697	0.0856426			42	24.3271		42	2.97753		42	17.197		42	0.75195		35	0.0856426
	10.6404	4.27784	5.30231		2.76679	2.06909			4.76575	4.03814	5.32224		0.612625				42	13.3585		42	2.37745		42	15.4916		42	0.511888		42	3.58828
	10.1963	3.93869	5.06272		3.19856	1.51282			5.23622	4.16138	5.32325						42	11.9791		42	2.20544		42	7.80112		43	13.2036		42	3.01206
	9.7084	3.63476	4.02463		3.26107	1.69194			4.37171	4.33289	5.19808						42	13.9502		42	2.22896		43	21.4763		43	3.74149		42	1.41408
	9.76074	3.83368	3.968		2.34259	1.56835			3.98125	4.29469	3.86062						42	9.14382		42	1.45717		43	13.2829		43	3.79567		43	5.04369
	9.14382	3.05221	3.00457		2.55072	1.68383			3.33852	3.16528	3.70407						42	1.7951		43	13.5676		43	10.4753		43	2.05091		43	4.92869
	8.79371	3.58963	2.70208		2.58518	1.41408			4.86597	3.97554	3.76357						43	18.871		43	4.76194		43	12.8822		43	1.55122		43	2.19685
	7.97064	3.67	2.19129		2.65323	1.67072			3.67232	4.06065	3.31816						43	16.6053		43	4.75588		43	6.37023		44	8.50408		43	0.694945
	7.97584	3.27656	1.88094		2.25805	1.20474			3.94252	3.1862	3.8099						43	10.6404		43	4.27784		43	5.06272		44	4.14675		44	0.529555
	8.09182	2.97753	2.14332		2.05091	1.04156			4.37008	2.69633	2.06546						43	9.76074		43	3.83368		43	0.691777		44	2.78929		44	0.420521
	6.95701	2.57659	2.45655		1.68254	1.45001			3.09094	2.71513	2.39188						43	8.09182		43	1.4894		44	2.19129		44	1.73391		44	4.58074
	7.03071	2.37745	1.24787		2.44086	1.31724			2.68108	2.72576	2.37979						43	3.55403		43	0.932829		44	18.3693		45	6.40635		44	3.92489
	5.79783	2.20544	1.03002		2.06041	0.589259			1.69024	3.06427	1.75228						44	22.9509		43	0.684546		44	9.89663		45	1.81322		44	1.70686
	5.61307	2.22896	0.691777		2.3873	0.529555			1.57611	2.26382	1.54543						44	21.3239		44	2.47167		44	9.08161		45	1.94493		45	4.57817
	5.1014	2.47167	0.736726		2.11689	1.90336			1.90387	2.6187	1.9908						44	6.32344		44	0.904865		44	4.80901		45	1.17693		45	2.09459
	5.0004	2.30644	0.913984		1.38232	0.420521			1.66293	2.8909	1.66123						44	6.38183		44	10.2279		44	5.51623		52	3.40964		45	1.92829
	4.4521	2.0733	0.937874		1.55122	0.636615				2.16645	2.26248						44	6.02101		44	4.81639		44	4.01088		52	2.34259		45	1.20158
	4.23898	1.39568	1.00431		3.22424	0.551379				2.1862	2.62667						44	4.45499		44	4.64617		45	13.1042		52	1.68803		45	0.222493
	4.32921	1.60333	0.505058		1.68803	0.694945				2.1522	1.09785						45	17.5448		44	3.76943		45	11.0187		52	1.8397		53	1.45001
	3.55403	1.57396	0.756502		2.74574					1.94915	1.66395						45	11.38		44	4.86325		45	10.512		53	5.10601		53	1.31724
	3.17486	1.45717	0.382165		1.1231					1.13233	2.7929						45	3.98125		44	1.3503		45	5.32224		53	2.55072		53	0.551379
	3.14168	1.4894	0.359144		2.01431					2.11114	0.96748						45	3.67232		45	7.20936		45	2.39188		53	2.58518		54	1.42386
	2.78921	0.932829	0.0861758		1.8397					1.24592	1.47831						45	3.94252		45	6.73958		45	2.26248		53	3.22424		54	0.605188
	1.52579	0.684546	0.331818		1.25301					1.02001	0.877314						45	2.68108		45	6.29917		45	0.96748		53	1.25301		62	1.90336
	1.7951	0.452332			1.30756					0.973436	1.01545						52	13.5469		45	3.97554		52	4.93529		54	1.93053		63	3.27647
	1.61817	0.712111			0.898231					0.832947	1.18094						52	4.4521		45	2.71513		52	2.14332		54	1.006		64	0.963852
	1.38632	0.904865			0.75195					0.669169	0.939542						53	7.97584		45	2.16645		52	0.0636354		55	2.93915		72	5.20056
	0.967999	0.750335			0.882898					0.913899	0.730598						53	5.1014		45	0.913899		53	5.30231		55	1.58005		72	4.52498
	1.25532	0.834463			0.511888					0.252364	1.02273						53	5.0004		52	4.53486		53	2.70208		62	10.064		72	2.07144
	0.792108	0.565995			1.06945					0.45797							53	1.61817		52	0.452332		53	1.03002		62	0.882898		72	2.06909
		0.419048			1.03214					0.720139							53	0.792108		53	3.27656		53	0.937874		63	10.9629		72	1.20474
																	54	9.08189		53	2.0733		53	0.868519		63	2.44086		72	0.589259
																	54	8.52406		53	1.57396		53	0.530751		63	2.3873		73	3.52094
																	54	8.49368		53	0.712111		54	1.00431		63	2.11689		73	1.5658
																	54	1.78449		54	3.58963		54	9.29402		64	2.22321		73	1.68383
																	54	1.821		54	8.99788		54	5.58111		72	4.34862		73	1.67072
																	55	5.95888		54	5.38012		54	1.38706		72	4.27776		73	1.04156
																	55	5.23622		54	2.53183		54	0.884527		72	4.38364		73	0.636615
																	55	4.86597		54	2.84594		54	0.685848		72	1.38232		74	1.49988
																	55	1.57611		54	1.37386		54	0.0899394		72	1.1231		74	1.51282
																	62	5.79783		55	5.83595		55	5.19808		73	10.6402		74	1.02167
																	62	3.14168		55	4.16138		55	2.7929		73	6.34918		75	6.39123
																	63	6.95701		55	4.33289		55	1.01545		73	2.76679		75	2.04509
																	63	2.78921		55	3.1862		55	0.730598		73	2.25805		75	0.464889
																	63	1.38632		55	2.26382		55	1.02273		73	2.06041		83	3.78808
																	63	0.967999		55	2.1862		55	0.29125		73	2.74574		84	3.25243
																	64	11.1189		55	2.11114		55	-0.358492		73	1.03214		84	1.17661
																	64	8.98782		62	3.05221		62	0.025255		74	3.8419		84	0.164624
																	64	1.42217		63	1.39568		62	0.120233		74	1.54883		85	4.7579
																	65	19.5112		63	0.565995		63	1.24787		74	1.44712
																	65	9.50199		63	0.419048		63	0.382165		74	1.7485
																	65	1.90387		64	2.30644		63	0.148483		74	1.151
																	72	25.7852		64	1.44347		64	3.04494		75	3.8082
																	72	25.18		65	6.44239		64	1.37562		75	1.36373
																	72	16.3748		65	4.49744		64	0.795761		83	5.1293
																	72	10.1963		65	1.13233		64	0.421731		83	2.65323
																	72	7.97064		65	0.252364		65	4.99804		83	1.68254
																	72	3.17486		72	6.79874		65	3.8099		83	0.898231
																	73	23.3719		72	4.90797		65	2.37979		84	2.04453
																	73	20.0317		72	4.76637		65	1.75228		84	1.7515
																	73	19.8945		72	3.63476		72	9.22411		84	1.40906
																	73	12.2657		72	2.57659		72	9.10835		84	0.325731
																	73	8.79371		73	8.76574		72	4.94933		84	0.636098
																	73	4.32921		73	7.90924		72	1.88094		85	3.48227
																	74	15.469		73	7.12006		73	18.1349		85	0.99674
																	74	13.1444		73	8.35337		73	17.3018		85	0.993648
																	74	12.4507		73	5.25786		73	11.2318		85	1.54697
																	74	9.63588		73	4.45524		73	3.968
																	74	8.53608		73	0.834463		73	3.00457
																	74	1.50211		74	3.93869		73	2.45655
																	75	18.0193		74	1.60333		73	0.756502
																	75	13.5277		74	9.05224		74	0.331818
																	75	12.721		74	4.41605		74	10.1118
																	75	11.812		74	3.54222		74	9.80853
																	75	7.56295		74	3.57116		74	6.47256
																	75	1.66293		74	2.06705		74	4.58848
																	83	15.223		74	0.628738		74	3.15245
																	83	7.03071		75	9.30503		74	1.37169
																	83	5.61307		75	7.52589		75	13.292
																	83	4.23898		75	6.23622		75	10.6246
																	84	16.5343		75	4.29469		75	10.2323
																	84	11.5942		75	4.06065		75	5.74673
																	84	7.02576		75	3.06427		75	3.86062
																	84	6.01168		75	2.6187		75	3.76357
																	84	4.21829		83	5.92789		75	1.66395
																	84	3.30406		84	3.67		83	15.9933
																	85	8.5326		84	8.41722		83	0.913984
																	85	7.69666		84	2.66122		83	0.505058
																	85	6.69941		84	2.57432		83	0.359144
																	85	5.91145		84	1.9339		84	0.736726
																	85	4.37171		84	0.139089		84	6.0588
																	85	4.37008		85	9.00339		84	4.3187
																				85	5.81173		84	3.0461
																				85	4.25212		84	2.21217
																				85	4.27557		84	2.65257
																				85	2.69633		84	1.11735
																				85	2.8909		85	15.0953
																				85	1.94915		85	10.5317
																							85	5.29353
																							85	3.70407
																							85	1.66123
																							85	1.09785
																							85	1.18094

## Sheet: Figure 6
	E - Dorsal Amplitude (Arbitrary Values)							F - Ventral Amplitude (Arbitrary Values)							G - Dorsal Period (h)							H - Ventral Period (h)
	WT			Vipr2-/-				WT			Vipr2-/-				WT			Vipr2-/-				WT			Vipr2-/-
	Non-SVE	SVE		Non-SVE	SVE			Non-SVE	SVE		Non-SVE	SVE			Non-SVE	SVE		Non-SVE	SVE			Non-SVE	SVE		Non-SVE	SVE
	33.1695	13.6986		2.65903	3.29488			24.6264	1.99117		9.81818	9.06484			24.4055	24.7453		23.6123	24.3143			25.0802	25.211		24.5369	25.0239
	25.5123	4.12944		2.04779	10.2274			33.1695	6.94757		6.35314	11.5214			25.2451	24.8238		24.746	24.2891			24.4055	24.9927		24.7585	24.3007
	7.48216	2.77205		8.85783	2.78185			7.33472	6.0214		11.839	13.7582			23.6096	25.5203		24.1468	24.3837			24.1331	24.353		24.7567	25.0333
	9.38568	2.27614		4.67889	6.5851			3.24522	9.37703		2.01271	4.8377			24.1026	24.5543		24.9452	24.1684			24.9941	23.7887		23.779	24.8987
	20.2936	14.5991			2.5707			21.7328	1.10595		3.92937	15.1554			24.37	24.2511			25.1537			24.5913	24.623		24.4851	24.2551
		1.51403			2.29013				4.71907		7.627	9.12993				23.0889			24.0837				24.8225		24.0828	24.1563
					8.26751						3.15562	11.3923							24.1315						25.2586	24.1286

## Sheet: Figure 7
		C - Percentage Change of Amplitude - Pre-Gabazine to Post-Gabazine)
		WT			Vipr2-/-
		Non-SVE	SVE		Non-SVE	SVE
		10.3337	-29.0476		66.1926	29.1925
		47.4853	-27.1352		92.284	55.8897
		22.2396	-56.2706		94.6717	19.4444
		6.34641	-28.0633		84	28.7608
		31.2571	71.6132		66.962	-15.4639
		12.1562	-28.4176		58.1197	112.52
		10.3679	-19.9776		42.75	-6.80556
			-36.0441
